# Supplementary material for: Emotional maturity and job satisfaction among healthcare employees the mediating and moderating roles of emotional intelligence
Source: Discov Ment Health. 2026 Mar 17;6(1):70. doi: 10.1007/s44192-026-00410-x (PMC13111745; doi:10.1007/s44192-026-00410-x)
Supplement: Supplementary file 1 — Supplementary Material 1. [file 44192_2026_410_MOESM1_ESM.xlsx]

## Sheet: Sangeetha
EP1	EP2	EP3	EP4	EST1	EST2	EST3	EST4	TA1	TA2	TA3	TA4	PI1	PI2	PI3	LEAD1	LEAD2	LEAD3	LEAD4	VM3	RR1	RR2	RR3	RR4	EMOI1	EMOI2	EMOI3	EMOI4	EMOI5	TW1	TW2	TW3	TW4	SOAD1	SOAD2	SOAD3	EM4	EM5	EM6
6	7	7	7	6	5	5	6	4	4	5	4	5	5	5	6	7	6	7	6	6	6	5	5	7	7	7	7	7	6	6	6	5	4	5	5	5	2	2
7	7	6	6	4	6	5	5	3	6	6	6	6	5	6	5	5	6	6	6	6	6	6	6	5	6	6	6	6	6	6	6	5	6	6	6	6	6	6
7	6	5	6	3	6	7	7	3	5	4	5	5	5	5	5	6	7	4	4	5	6	5	6	6	6	6	6	6	5	5	4	4	6	7	5	3	3	3
5	7	7	5	5	7	5	5	6	6	6	5	6	5	5	6	7	6	5	5	7	7	7	7	7	7	7	7	7	6	6	6	6	7	7	5	3	5	3
6	7	7	7	6	6	7	7	6	7	6	7	5	5	6	7	7	7	7	6	7	6	7	7	7	7	7	7	7	7	6	6	6	7	7	7	7	6	7
7	6	5	7	7	7	7	6	5	7	7	7	7	7	7	7	7	7	7	7	7	7	7	7	7	7	7	7	7	1	7	1	1	7	7	7	5	5	5
7	7	6	7	5	5	7	7	5	6	5	4	5	6	5	7	5	4	5	5	6	7	6	7	5	6	7	7	7	6	7	6	6	7	7	5	1	1	1
7	7	7	7	7	7	5	6	6	6	6	6	7	6	7	6	6	6	6	6	7	7	6	7	7	7	7	7	7	6	5	5	5	7	7	7	5	5	5
7	7	5	6	3	6	5	6	6	5	4	6	6	6	3	6	7	3	3	6	7	7	6	6	6	6	7	7	7	2	2	6	2	7	7	7	5	6	7
2	6	6	5	6	5	6	6	3	5	4	5	6	5	4	6	4	5	5	5	6	6	5	5	4	4	5	5	5	3	4	4	3	7	7	4	4	4	3
6	7	7	7	6	6	7	6	5	6	7	6	5	7	6	7	6	7	6	4	7	7	6	7	7	7	7	7	7	7	7	7	4	7	7	7	7	7	7
7	7	7	7	5	5	7	7	5	5	5	5	7	7	5	7	7	7	7	7	6	6	6	6	7	7	7	7	7	7	7	7	7	7	7	7	7	7	7
5	6	5	5	5	4	3	2	3	3	3	2	3	2	2	3	4	2	2	2	4	4	4	3	5	6	7	7	7	6	6	6	7	6	7	4	3	2	1
7	7	7	7	7	7	7	6	3	5	5	6	6	7	5	6	6	7	5	5	7	7	5	5	7	7	7	7	7	5	5	2	1	5	5	2	1	1	1
7	7	6	7	6	7	7	7	6	6	6	6	6	6	7	7	7	7	7	7	7	7	7	7	7	6	7	7	7	7	7	7	7	7	7	7	6	7	7
6	7	5	6	7	5	5	6	6	5	6	5	6	5	5	5	5	5	6	5	5	5	4	5	5	5	6	5	5	5	4	5	5	5	6	5	4	4	5
7	7	5	6	3	7	6	2	3	7	4	5	4	6	4	5	3	5	3	6	7	6	5	6	6	6	7	5	5	4	3	3	3	6	7	7	2	2	2
6	6	5	7	6	6	7	5	3	7	5	6	7	6	6	5	4	6	4	6	7	7	6	6	7	7	7	7	6	6	6	7	6	7	7	5	5	4	5
4	7	5	6	5	6	7	5	3	5	4	6	5	5	5	6	5	5	5	5	7	7	3	7	6	6	7	6	6	6	5	4	5	5	6	5	6	5	5
7	7	7	7	5	7	7	6	6	6	7	6	7	7	5	7	7	7	7	6	7	7	7	7	7	7	7	7	7	6	5	3	1	4	7	5	3	4	6
7	6	6	6	6	6	7	6	5	7	6	5	4	4	3	6	6	6	6	1	6	6	6	6	2	6	7	6	6	5	4	6	6	7	7	7	2	7	7
7	7	7	7	3	7	7	7	5	6	5	5	7	7	5	4	4	4	4	4	7	6	5	6	7	6	6	6	7	6	6	6	7	7	5	2	2	2	2
7	7	7	7	7	7	7	7	7	7	7	7	5	5	7	7	7	7	6	6	7	7	7	7	7	7	7	7	7	7	6	6	7	7	7	7	7	7	7
6	7	7	7	7	7	6	6	6	7	6	6	6	5	6	6	7	6	6	7	7	7	7	7	7	7	7	7	7	7	7	7	7	7	7	7	7	7	7
5	6	5	7	4	7	7	7	2	5	5	5	5	5	5	6	6	6	5	5	6	6	6	6	7	7	7	7	7	7	6	6	6	7	7	7	4	4	4
7	7	7	7	7	7	7	7	7	7	7	7	7	7	7	7	7	7	7	7	7	7	7	7	7	7	7	7	7	7	7	7	7	7	7	7	7	7	7
7	7	6	7	5	6	5	5	5	4	5	5	5	5	5	6	7	5	5	6	7	7	3	3	7	7	7	7	7	4	4	3	3	7	7	7	7	5	5
7	7	7	7	7	7	7	7	7	5	7	7	7	7	7	7	7	7	7	7	7	7	7	7	7	7	7	7	7	7	7	7	7	7	7	7	7	7	7
7	7	7	7	7	7	7	7	4	4	4	6	4	6	6	7	7	7	7	7	7	7	7	7	5	7	7	7	7	7	6	6	6	7	7	4	5	5	5
7	7	6	7	5	6	7	5	5	6	5	6	6	6	6	7	7	7	6	6	7	7	7	7	7	7	7	7	7	6	6	7	5	7	6	7	6	7	7
7	7	7	7	4	4	7	5	1	7	3	4	1	1	1	5	5	3	7	5	7	7	5	4	7	7	7	5	5	2	2	4	3	7	7	7	7	3	4
7	6	5	5	6	6	6	5	6	7	7	7	6	5	6	6	6	7	6	5	7	7	6	7	6	7	7	6	7	6	6	6	6	6	5	6	5	6	6
6	7	7	7	6	6	6	6	7	7	7	6	5	6	6	6	7	6	7	6	7	7	4	5	7	6	6	7	7	5	5	1	7	1	2	1	6	6	5
7	7	5	7	7	6	6	6	6	6	5	5	6	6	5	6	6	6	6	6	7	7	6	6	6	6	6	6	6	6	6	5	5	7	7	7	4	4	5
7	6	5	6	6	6	6	6	5	6	6	6	5	5	5	6	7	7	7	6	6	6	6	7	6	6	7	6	7	4	5	3	3	7	7	6	5	4	4
7	7	7	7	6	6	7	6	5	7	7	7	6	5	6	6	7	6	6	6	7	7	1	7	3	7	7	5	4	6	1	1	1	6	7	7	3	3	5
7	7	5	6	4	4	4	3	3	2	3	2	3	4	3	5	5	5	4	4	6	7	4	6	6	6	6	3	4	3	5	5	4	5	6	6	5	5	6
7	6	7	6	7	6	6	7	7	6	6	4	6	6	5	5	5	5	6	5	6	5	5	5	6	5	6	5	5	6	5	5	6	6	6	5	5	6	6
7	7	7	7	5	7	7	7	5	6	6	6	6	5	5	7	7	5	5	5	7	7	7	7	7	7	7	7	7	6	5	5	7	7	7	7	7	7	7
5	6	4	5	6	6	5	6	5	7	7	7	6	6	7	4	4	4	4	5	6	6	4	5	6	6	6	6	6	6	6	6	6	5	6	5	4	2	2
7	7	7	7	7	7	7	7	6	6	7	7	7	7	7	7	7	7	7	6	7	7	7	7	6	7	7	7	7	7	7	5	5	7	7	5	1	1	1
7	7	6	6	6	6	6	6	5	5	6	7	6	6	5	6	6	6	6	6	7	7	6	6	6	6	6	6	5	5	5	6	5	3	6	1	1	1	1
6	7	7	7	6	6	6	6	5	6	6	7	6	6	6	7	6	6	6	6	7	7	7	7	6	6	7	7	7	6	6	6	6	7	4	7	7	7	7
5	7	5	4	4	7	7	7	6	6	5	7	6	5	5	7	7	7	7	6	6	7	6	6	4	6	7	5	5	5	6	6	5	7	7	5	6	6	4
7	7	7	7	7	7	4	4	6	7	7	7	5	5	3	3	5	1	1	2	7	7	3	6	6	7	7	7	7	3	1	1	1	3	5	2	1	1	1
7	7	7	7	5	6	6	4	5	5	5	5	5	5	5	6	6	6	6	6	7	7	7	7	7	7	7	7	7	7	7	6	7	5	7	5	5	5	5
4	6	5	4	7	6	5	6	5	6	7	5	7	5	5	6	7	5	6	6	6	6	5	5	6	7	7	7	7	6	6	6	6	5	6	6	1	1	1
7	7	7	7	6	6	6	7	6	6	5	7	5	5	6	7	7	6	6	6	5	6	7	5	5	7	7	6	6	5	4	5	2	7	7	7	1	1	2
7	7	3	7	4	7	7	7	4	7	7	4	4	5	5	7	6	6	5	4	7	7	2	2	7	7	7	5	6	3	6	6	3	3	3	6	3	2	2
7	7	6	7	5	7	5	7	5	7	7	7	7	7	7	5	5	6	6	4	7	7	7	7	5	6	7	7	7	4	4	2	2	7	7	7	7	7	7
7	6	5	5	5	5	5	4	3	6	4	7	3	3	6	6	7	3	5	5	7	7	5	5	7	7	7	7	7	6	6	5	6	5	6	5	5	6	5
7	6	5	5	7	7	7	7	1	7	5	5	2	2	2	7	7	5	5	6	7	7	5	5	5	7	7	5	6	2	5	5	2	7	7	7	1	1	1
7	7	7	7	5	7	7	7	5	7	6	7	5	5	6	6	7	7	6	6	7	7	5	7	7	7	7	7	7	5	5	5	5	7	7	7	7	7	7
7	7	5	5	6	7	7	7	6	6	7	7	7	6	6	6	6	5	6	6	7	7	7	7	7	7	7	7	7	2	4	5	4	2	6	2	3	3	2
7	7	6	7	6	6	6	6	6	6	7	7	7	6	7	7	7	7	7	6	7	7	6	5	6	6	7	7	7	6	6	6	6	7	6	5	4	4	4
7	7	7	7	7	7	7	7	7	7	6	6	7	7	7	7	7	7	7	7	7	7	7	7	7	3	5	5	6	3	2	2	2	7	7	2	2	2	2
5	7	5	5	7	5	7	7	5	7	5	7	6	5	5	5	6	6	6	5	7	7	4	7	7	7	7	7	7	7	4	4	3	7	7	3	5	5	6
7	7	3	3	4	4	5	4	4	3	2	5	4	3	7	5	2	5	5	5	6	5	1	2	7	7	7	7	7	2	6	5	3	7	6	5	4	3	2
4	4	4	4	4	4	5	4	4	4	4	4	4	4	3	5	5	4	3	4	6	6	6	5	6	7	7	7	7	6	5	5	5	7	7	6	4	5	5
4	7	5	6	6	7	7	7	5	7	7	7	5	5	6	6	6	5	6	5	5	7	7	7	7	7	7	7	7	7	6	5	4	7	7	5	7	7	6
6	6	6	7	4	5	6	5	3	6	4	7	6	3	5	6	6	7	5	5	7	7	4	5	6	6	6	7	7	4	7	6	5	7	5	7	7	6	4
7	7	5	7	5	7	7	7	1	6	5	6	6	5	6	6	2	3	4	1	6	7	4	3	2	6	7	7	4	3	7	5	5	5	7	7	6	6	6
7	7	7	7	7	5	7	6	4	6	4	6	2	4	3	6	6	6	6	7	7	7	7	7	6	6	7	6	7	4	2	2	1	7	5	5	1	2	1
7	7	7	7	4	3	4	3	2	5	5	4	5	2	2	6	6	5	5	6	7	7	5	6	7	7	7	7	7	6	6	6	6	6	6	5	1	1	1
7	7	6	6	6	7	7	5	5	6	6	7	7	5	7	7	7	6	6	4	7	7	7	7	7	7	7	7	7	2	2	2	2	7	7	1	1	3	3
7	7	7	6	5	7	6	6	6	5	6	6	6	6	6	6	6	5	5	5	7	7	7	6	7	7	7	7	7	6	6	6	6	5	6	1	1	1	1
6	6	5	5	3	5	6	5	4	6	4	5	5	4	4	5	5	5	4	5	5	5	6	5	4	3	4	4	4	3	5	4	4	4	3	5	2	2	2
7	7	7	7	2	5	6	4	2	5	5	6	5	3	5	3	3	5	6	4	6	7	5	4	7	7	7	7	7	3	4	4	2	7	7	7	3	3	4
7	7	5	7	2	3	6	6	1	4	5	4	1	2	2	7	7	5	6	5	7	7	5	5	7	7	7	7	7	5	5	5	6	5	7	7	5	4	4
7	7	7	7	7	7	7	5	6	5	6	5	5	2	4	7	7	7	7	6	7	7	7	7	7	7	7	7	6	2	2	3	1	2	2	1	1	1	1
6	5	4	4	3	6	5	5	5	5	4	5	4	4	3	3	6	3	3	4	6	6	5	5	5	6	6	5	5	5	4	4	4	6	6	6	4	1	1
7	7	6	7	4	7	7	7	1	4	5	5	5	5	5	6	4	5	5	4	7	7	5	7	6	7	7	6	7	5	5	3	3	7	7	7	7	5	5
5	7	6	6	5	6	6	5	1	6	5	6	6	2	6	6	6	6	5	4	7	7	5	4	7	7	7	7	7	5	2	2	1	1	1	1	1	1	1
7	7	5	7	7	7	7	7	4	4	5	7	4	4	4	7	7	7	5	7	7	7	5	5	7	7	7	7	7	7	6	4	3	7	7	7	5	5	4
6	5	4	5	6	6	3	6	7	7	7	5	5	3	3	7	4	7	6	2	7	6	5	5	6	6	7	6	6	3	4	3	2	7	7	7	7	5	6
7	7	7	7	6	6	6	6	5	7	6	6	6	5	5	6	6	6	6	6	6	7	6	5	6	6	6	6	6	6	6	6	6	6	7	7	6	6	7
5	7	7	6	5	6	6	5	5	6	6	6	6	5	6	5	6	6	6	6	6	6	5	7	6	6	7	7	7	6	5	5	4	7	5	7	5	5	5
7	7	6	6	5	6	6	5	5	6	7	6	7	7	6	6	7	6	6	6	7	7	6	5	6	7	7	7	7	7	6	5	5	7	7	5	4	5	7
4	5	4	4	1	3	3	3	4	4	2	6	3	3	4	4	5	4	6	3	6	6	6	6	6	6	7	7	7	1	1	1	1	6	6	7	7	7	7
7	7	7	7	7	7	7	7	6	6	6	7	5	6	6	7	7	7	7	6	7	7	7	7	7	7	7	7	7	6	1	1	1	7	7	6	1	6	6
6	6	6	6	2	5	5	5	4	6	6	6	6	5	4	6	6	6	6	5	6	6	6	6	6	6	6	6	6	6	6	4	4	6	6	6	4	4	4
6	7	6	6	5	5	5	6	4	6	3	4	5	5	5	6	6	6	6	6	7	7	5	6	6	6	6	6	6	5	5	5	5	6	6	7	5	5	5
6	6	5	5	5	7	5	6	6	6	6	6	5	4	5	5	5	5	5	6	5	5	5	6	6	6	7	7	7	6	5	7	6	7	7	6	6	6	6
7	7	5	7	5	6	7	6	3	5	5	6	6	7	6	7	7	6	6	6	7	7	5	6	7	7	7	7	6	6	5	6	6	5	7	5	2	2	4
7	6	5	4	3	2	1	2	3	4	5	6	7	6	5	1	2	3	4	7	7	6	5	4	7	6	5	4	3	2	1	2	3	7	6	5	3	2	4
6	6	5	6	2	6	7	7	1	3	3	6	7	3	2	7	6	7	7	3	7	7	7	4	6	6	7	7	7	6	7	5	5	7	6	7	4	6	6
7	7	6	7	5	7	7	7	6	6	6	7	6	5	6	7	7	7	7	6	7	7	6	7	7	7	7	7	7	5	5	4	2	5	6	7	1	1	2
7	7	6	6	4	5	3	3	6	2	6	5	5	5	6	7	7	1	3	3	7	7	5	4	7	7	7	7	7	7	6	7	7	4	7	7	1	1	1
6	7	3	6	7	7	6	7	4	6	6	6	5	2	3	7	7	5	4	6	6	6	5	6	5	7	7	7	7	6	6	7	6	6	7	6	2	2	2
6	7	7	7	6	6	7	7	6	7	6	5	6	6	4	6	6	6	6	4	7	7	7	7	7	7	7	7	7	3	2	2	2	7	7	1	4	2	3
7	7	6	7	4	7	6	6	6	6	6	6	6	5	5	6	6	7	6	6	6	7	7	6	6	6	6	6	6	6	6	6	6	2	2	1	1	1	1
7	7	7	7	5	6	4	5	5	5	6	7	7	5	6	6	6	5	5	6	7	7	6	6	6	6	6	6	6	5	5	5	5	6	6	6	5	6	5
6	7	5	6	5	5	4	4	6	5	5	6	6	5	4	4	3	5	5	5	6	5	5	7	7	6	7	6	7	7	6	6	5	6	7	5	5	5	5
7	5	4	4	7	7	5	5	5	2	4	4	5	5	5	7	7	7	7	7	7	6	4	3	7	7	7	7	7	4	1	1	3	6	6	4	1	3	3
7	7	7	7	7	7	7	7	7	7	7	7	4	7	7	7	7	7	4	7	7	7	5	7	7	7	7	5	7	5	7	7	5	7	7	2	1	1	1
5	6	6	6	5	6	6	6	5	6	5	5	5	5	6	6	6	5	5	5	6	7	6	6	6	6	6	6	6	6	5	7	6	7	7	7	7	6	7
7	7	7	7	7	7	7	7	7	7	7	7	7	7	7	7	7	7	7	7	7	7	7	7	7	7	7	7	7	6	7	7	7	7	7	7	7	7	7
7	7	7	7	7	7	7	6	7	7	6	7	7	7	7	7	7	7	7	7	7	7	7	7	7	7	7	7	7	7	7	7	7	7	7	7	7	7	7
7	7	5	6	6	7	7	7	7	5	6	7	7	7	7	7	7	5	6	7	7	7	6	7	6	7	7	6	6	6	6	7	5	7	7	6	1	1	2
7	7	7	7	6	6	7	7	5	6	6	6	7	7	7	7	7	7	7	6	7	7	5	7	7	7	7	7	7	6	6	5	6	7	7	7	7	7	7
5	6	5	6	7	7	7	7	6	5	5	6	6	5	5	6	6	6	7	5	6	7	5	6	5	6	5	6	5	6	4	7	6	7	6	5	5	4	4
7	7	7	7	2	7	7	5	5	5	5	7	5	4	6	7	6	6	7	5	6	6	3	3	5	5	5	6	6	4	4	4	5	6	6	4	4	5	5
7	7	6	6	5	7	7	5	5	4	4	6	6	5	4	7	7	6	7	7	7	7	5	6	6	6	7	6	6	6	7	6	6	7	7	7	6	5	4
7	7	7	7	7	7	7	7	6	7	7	7	7	7	7	7	7	7	7	7	7	7	7	7	7	7	7	7	7	7	5	4	5	5	7	5	7	7	7
6	6	5	6	2	5	7	6	6	6	6	5	6	4	5	6	6	6	5	5	6	6	6	6	6	7	6	6	5	5	7	5	5	6	6	5	5	6	5
6	5	5	6	6	7	5	6	5	7	7	7	7	5	5	7	7	7	7	5	6	6	5	6	7	7	7	7	7	3	3	3	2	6	6	6	3	3	4
7	6	7	7	3	6	7	3	3	3	5	6	6	6	5	7	7	6	4	5	7	6	6	7	6	6	7	7	7	7	7	7	7	5	7	5	5	5	2
7	7	7	7	6	7	6	6	5	6	7	7	6	6	6	7	7	6	6	6	7	7	6	6	6	7	7	6	6	5	6	4	5	7	7	7	5	5	5
7	7	6	7	6	7	6	5	6	6	7	7	7	7	7	7	7	7	7	7	7	7	5	6	7	7	7	7	7	5	5	3	6	7	7	3	2	2	5
7	7	7	7	6	7	7	6	6	7	7	7	7	7	7	7	7	7	7	7	7	7	7	7	7	7	7	7	7	7	7	7	7	7	7	5	5	5	5
7	7	7	7	7	7	7	7	7	7	7	7	7	7	7	7	7	7	7	7	7	7	7	7	7	7	7	7	7	7	7	7	7	7	7	7	7	7	7
7	7	6	3	4	7	2	6	7	5	6	7	7	7	6	7	7	7	7	7	7	7	7	7	6	7	7	7	7	6	2	7	5	7	7	7	7	7	7
7	6	6	6	5	6	7	5	6	5	5	7	5	5	5	5	6	6	6	6	7	7	6	6	6	6	6	6	6	4	6	5	5	5	6	5	3	3	3
7	7	7	7	7	7	7	7	7	7	7	7	7	7	5	7	7	7	5	5	7	7	7	7	7	7	7	7	7	5	5	4	1	5	7	2	1	1	1
7	7	5	6	5	5	5	4	5	3	3	4	3	5	4	5	5	5	5	4	7	6	4	5	7	7	7	7	7	7	7	7	6	5	5	1	1	1	1
7	7	7	7	7	7	7	7	6	6	6	7	6	7	6	7	7	7	7	7	7	7	7	6	6	6	7	6	5	6	6	6	6	6	6	5	5	6	5
6	6	6	6	6	6	6	6	6	6	6	6	6	6	6	6	6	6	6	6	7	7	6	6	6	6	7	7	7	7	7	6	6	6	6	6	6	6	6
7	7	7	7	7	7	7	7	6	7	7	7	7	7	7	7	7	7	7	7	7	7	7	7	7	7	7	7	7	7	1	5	3	7	7	7	7	7	7
4	7	5	4	7	7	4	7	7	7	7	7	7	7	7	7	7	7	7	7	7	7	7	7	7	7	7	7	7	7	7	7	7	7	7	7	7	6	7
5	6	5	6	6	5	6	5	6	5	6	5	5	4	5	5	4	6	5	5	5	6	5	5	6	5	6	4	5	5	5	6	5	5	6	6	5	5	6
7	7	7	7	6	7	6	5	6	6	6	7	6	6	7	6	6	6	6	6	7	7	7	7	7	7	7	7	7	7	7	6	6	6	6	6	6	6	6
6	7	7	7	6	6	7	6	5	6	5	5	7	6	6	6	6	6	6	5	6	7	6	7	7	7	7	7	7	7	7	7	7	7	7	5	7	7	7
6	7	4	6	2	4	5	2	2	7	5	6	7	6	5	5	4	6	6	4	7	7	5	7	6	6	6	6	5	5	5	5	6	7	7	5	5	4	6
6	6	5	5	5	6	4	5	4	5	5	5	5	5	4	6	6	5	5	5	6	6	4	5	5	5	5	6	6	2	2	3	5	5	5	4	3	3	3
6	7	7	7	5	7	6	7	5	5	5	5	6	4	5	6	5	6	6	5	7	6	4	5	7	7	7	7	6	6	7	7	6	4	7	4	6	6	5
6	7	6	6	5	6	5	6	5	6	5	6	6	5	6	5	5	5	6	5	6	6	5	6	5	3	5	6	5	6	5	6	3	5	5	5	6	5	6
7	5	6	7	5	7	7	5	7	5	7	7	5	7	6	5	7	5	7	6	6	7	5	7	5	7	7	6	7	5	6	5	7	6	7	5	3	4	6
7	7	7	7	6	5	6	6	6	6	6	6	5	6	6	7	7	7	7	6	7	7	6	6	5	5	7	5	5	7	7	3	3	4	6	1	1	1	3
6	7	6	7	5	6	6	6	5	6	6	6	6	6	6	6	6	6	6	6	6	6	6	6	6	6	6	6	6	6	6	6	6	6	6	6	6	5	6
7	7	7	7	3	5	7	5	7	7	5	6	2	2	3	7	7	6	6	3	7	7	7	7	7	7	7	7	7	7	7	7	7	7	7	7	7	7	7
1	2	2	2	4	2	2	2	3	1	2	1	2	3	3	1	1	2	3	3	7	7	6	6	7	7	7	7	7	7	6	6	6	4	2	1	1	1	1
7	7	7	7	7	6	7	5	4	7	7	5	6	7	6	7	7	7	7	7	7	7	7	7	7	7	7	7	7	7	5	5	5	7	7	7	7	7	7
7	7	7	7	5	5	7	7	2	7	7	7	7	7	7	7	7	7	4	6	7	7	7	7	7	7	7	7	7	7	7	7	7	7	7	7	7	7	7
6	5	4	4	5	6	6	7	7	7	7	7	5	6	5	6	7	6	6	5	6	7	5	6	6	6	7	7	6	7	7	7	7	6	7	5	3	3	3
7	6	6	7	5	6	6	6	5	5	5	6	6	5	5	6	7	5	6	6	7	7	6	6	6	6	7	7	6	6	7	7	7	5	6	5	4	5	5
7	7	7	7	7	7	7	7	6	7	7	7	6	7	6	7	7	7	7	7	7	7	7	7	7	7	7	7	7	7	7	7	7	7	7	7	6	6	6
4	6	7	7	3	1	7	6	1	7	2	2	3	2	2	6	6	5	3	5	6	6	6	6	6	6	7	7	7	6	3	2	3	5	5	1	6	6	6
7	7	3	5	4	5	6	4	4	5	4	5	4	5	4	5	5	5	5	5	7	7	7	7	6	5	7	7	7	6	1	2	3	4	6	4	1	1	1
6	6	5	5	6	7	6	6	5	5	6	6	6	6	6	6	6	6	6	6	6	6	6	6	6	6	6	6	6	6	6	6	6	6	6	6	6	6	6
7	7	7	6	3	7	5	5	5	4	7	6	4	4	3	6	6	7	7	3	7	7	7	7	7	5	7	5	5	5	2	3	2	7	7	6	6	7	6
7	4	4	6	4	4	4	3	3	4	4	3	2	2	3	5	7	5	5	5	6	6	4	4	7	7	7	7	7	7	7	7	7	7	6	5	4	4	5
7	7	7	7	6	7	7	7	5	7	6	7	6	5	6	7	7	7	6	6	7	7	7	7	6	6	7	7	7	6	7	7	6	7	7	6	6	6	7
6	7	7	7	7	7	6	7	5	7	6	7	7	7	6	7	7	7	7	6	7	7	7	7	7	7	7	7	7	7	7	7	7	7	7	6	5	6	6
7	7	5	5	2	3	7	5	5	5	3	5	5	6	4	7	6	5	6	5	7	7	7	7	6	7	7	7	7	4	2	2	3	7	7	6	1	1	1
7	7	5	7	6	6	7	5	5	6	5	5	7	6	7	7	7	7	6	7	7	6	7	7	4	6	6	6	5	6	5	5	6	7	7	5	4	1	1
7	7	6	7	7	7	7	7	7	7	7	7	7	7	7	7	7	7	7	7	7	6	7	7	6	6	6	6	6	6	3	2	2	5	5	6	5	6	6
7	7	6	7	7	7	7	7	6	6	6	6	6	6	5	7	7	7	7	7	7	7	6	6	7	5	7	7	7	5	1	1	2	7	7	7	7	7	6
6	7	6	6	5	5	4	5	6	7	6	5	6	5	6	5	4	4	4	5	7	6	6	6	6	6	7	7	7	7	6	7	6	7	7	7	7	7	6
6	7	7	7	6	7	7	7	2	2	5	6	1	1	1	7	5	7	6	5	7	7	1	1	7	7	7	5	4	1	7	7	1	3	3	1	1	1	1
7	7	7	7	7	6	6	5	5	6	6	6	6	6	5	6	6	6	5	5	7	7	7	7	7	7	7	7	7	7	7	7	7	7	7	7	4	5	6
7	6	6	6	3	6	7	5	4	3	3	6	6	7	7	6	7	5	5	7	7	7	5	5	5	7	7	6	6	6	7	6	6	7	7	5	1	1	1
7	5	5	5	5	7	7	5	5	5	5	5	5	5	5	7	7	7	7	5	7	7	7	7	7	7	7	7	6	5	4	4	4	7	7	7	2	6	5
7	7	7	7	7	7	7	7	5	7	7	7	5	5	5	7	7	7	7	7	7	7	7	7	7	7	7	7	7	7	7	7	7	7	7	7	7	7	7
6	6	5	7	3	4	7	2	2	5	6	4	4	3	3	6	6	6	6	3	7	6	6	6	6	6	6	6	6	4	5	4	5	5	5	5	6	5	5
7	6	6	7	6	6	7	6	6	7	6	6	6	6	6	6	7	7	7	6	7	7	7	7	6	6	6	6	6	6	6	6	6	7	7	7	6	6	6
7	7	6	7	6	7	7	7	6	7	7	6	7	6	6	6	7	7	7	6	7	7	6	7	5	7	7	7	7	3	3	1	3	7	7	6	1	1	1
6	7	3	6	5	6	6	6	5	7	7	5	3	3	1	6	6	7	5	5	7	7	5	7	6	6	7	5	6	2	2	2	2	7	7	7	6	5	6
7	7	5	7	7	7	7	7	7	6	6	7	4	3	4	7	7	5	5	7	7	7	6	7	7	7	7	7	7	7	6	7	6	7	7	5	7	7	6
7	7	7	7	7	6	7	6	6	7	7	7	7	7	7	7	7	7	7	5	7	7	7	7	7	7	7	7	7	7	7	7	7	7	7	7	7	7	7
7	7	5	7	5	7	7	7	3	5	5	7	7	7	7	7	7	7	7	6	7	6	6	7	7	6	5	5	6	7	6	5	6	7	6	5	6	7	6
7	7	5	5	7	7	7	7	5	5	5	7	7	6	7	7	7	7	7	7	7	7	7	7	7	7	7	7	7	7	7	7	7	7	7	6	6	6	7
6	7	6	7	7	7	6	7	7	7	7	7	7	6	7	7	7	7	7	7	7	7	7	7	7	7	7	7	7	7	6	5	5	3	5	2	1	1	1
3	7	7	7	3	5	5	1	2	3	4	4	4	6	6	7	7	5	5	5	5	6	3	6	7	7	7	7	7	7	5	6	6	5	6	5	2	5	5
6	6	6	7	5	4	5	4	2	6	5	3	5	6	5	5	4	3	3	4	6	6	6	5	6	6	7	7	7	7	6	6	6	6	4	7	5	6	6
7	7	7	7	7	7	7	7	6	6	6	6	7	6	6	7	7	7	7	7	7	6	7	7	7	6	7	7	7	7	7	7	7	7	6	7	7	6	7
6	6	3	4	5	6	6	6	3	3	4	7	5	3	5	5	5	4	4	6	5	6	5	5	7	6	6	4	5	4	5	5	6	5	6	4	5	5	5
4	6	5	6	5	7	6	5	5	6	6	7	5	5	5	7	7	7	7	5	5	6	4	7	7	7	7	7	7	6	6	5	4	7	7	6	5	4	4
3	5	1	1	5	7	4	3	5	7	5	4	6	3	5	5	6	4	4	3	6	6	6	6	1	1	7	7	7	4	5	4	4	3	2	1	1	1	1
7	7	6	5	4	4	7	5	3	7	5	5	4	4	4	7	7	6	6	5	7	7	6	7	7	7	7	7	7	6	6	4	7	7	7	7	6	5	6
6	7	6	6	7	7	6	4	4	5	4	7	5	6	5	6	6	5	5	6	7	7	5	5	6	6	7	7	7	6	6	6	6	3	6	2	5	4	6
7	7	7	7	5	6	6	7	7	7	7	7	7	7	7	7	7	7	7	7	7	7	7	7	5	5	7	7	7	5	7	7	7	7	7	1	1	4	1
5	5	5	5	5	5	5	5	5	5	5	5	5	5	5	5	5	5	5	5	6	6	6	6	5	5	5	5	5	5	5	5	5	5	5	5	5	5	5
2	5	3	2	6	7	6	5	7	7	6	5	5	4	6	5	5	6	7	6	7	6	5	6	7	7	7	7	7	6	6	6	7	7	6	7	6	5	1
7	7	6	7	7	7	7	7	7	7	7	7	7	7	7	7	7	7	7	7	7	7	7	7	7	7	7	7	7	7	7	6	6	7	7	5	5	5	5
6	5	4	5	3	5	6	6	4	3	4	5	6	5	5	7	5	6	5	6	5	7	4	5	6	5	7	6	5	6	5	4	5	3	4	4	2	2	1
5	5	5	6	4	5	6	5	4	5	5	6	6	5	5	5	5	5	5	6	6	6	5	6	4	6	7	6	6	5	5	5	6	7	7	7	6	5	5
7	7	6	7	6	7	6	6	6	6	7	7	7	6	7	7	6	6	7	6	7	7	5	7	7	7	7	7	7	7	7	7	7	7	7	7	7	4	6
7	7	7	7	7	7	7	3	1	5	5	5	5	3	3	5	5	5	5	5	7	7	7	7	7	7	7	7	7	4	7	5	5	7	7	5	5	5	5
7	7	7	7	7	6	7	7	5	6	6	7	7	7	7	7	7	7	7	6	7	7	6	7	5	5	5	6	6	7	7	7	6	5	7	7	7	7	7
5	6	5	6	6	6	6	5	4	6	7	7	6	4	4	7	7	7	7	5	7	7	7	6	7	7	7	7	7	2	5	4	4	6	7	5	4	4	5
7	7	7	7	6	7	7	7	5	5	6	6	5	5	5	7	7	7	7	6	7	7	5	5	7	6	6	5	5	4	4	5	3	5	6	3	3	5	6
6	6	5	5	4	5	5	5	4	5	4	4	4	5	4	5	5	5	5	5	5	5	5	5	6	5	5	5	5	5	5	5	5	5	5	5	5	5	5
6	6	6	7	7	6	7	7	7	7	7	7	7	6	6	6	6	6	6	6	7	7	7	7	6	6	7	7	7	6	6	5	6	6	7	7	6	6	6
7	7	7	7	6	7	7	7	6	7	7	7	7	7	7	7	7	7	6	7	7	7	4	7	7	7	7	7	7	7	7	4	4	7	7	7	7	2	5
7	6	7	7	7	7	6	2	7	6	7	6	6	5	6	7	7	7	3	7	7	7	7	7	7	7	7	7	7	7	6	4	4	7	5	7	2	3	3
7	7	7	7	7	7	7	6	6	6	7	7	7	7	7	7	7	7	7	7	7	7	7	7	7	7	7	7	7	6	6	6	2	7	7	7	1	1	1
7	7	7	7	5	6	4	3	5	5	6	5	6	6	6	5	6	6	5	6	7	7	7	7	7	6	6	6	6	7	7	7	7	7	7	7	7	7	7
7	7	6	7	7	6	7	6	3	3	3	6	5	5	5	6	5	5	5	5	5	5	4	5	7	6	6	7	7	3	2	2	3	6	6	2	5	6	6
7	7	4	7	5	4	7	7	1	7	5	5	5	5	5	6	6	6	6	6	7	7	5	3	1	1	7	7	7	1	1	2	1	7	7	7	1	1	1
6	7	7	7	6	6	7	6	6	5	6	6	6	6	6	7	7	7	6	6	6	6	4	6	7	7	7	7	7	1	2	2	1	5	6	5	5	4	5
7	7	7	7	6	7	6	6	6	7	7	7	6	5	5	7	7	6	6	6	7	7	6	7	7	7	7	7	7	6	6	6	6	7	7	6	5	5	5
6	7	6	7	5	6	6	7	6	5	5	6	5	5	5	6	6	6	6	5	6	7	6	6	7	7	7	7	7	7	6	6	6	7	7	6	6	6	6
7	7	7	7	5	7	7	5	5	6	6	6	7	5	5	2	3	1	1	1	7	7	7	7	1	1	5	5	5	7	5	7	5	7	7	5	1	1	1
5	7	4	6	7	6	6	6	4	4	4	4	5	3	3	5	5	5	5	5	6	6	4	4	5	6	7	7	6	6	6	6	6	5	4	4	3	4	4
6	5	5	6	5	5	6	6	5	3	3	4	4	3	5	4	5	5	5	5	6	6	6	6	6	6	6	6	6	5	6	6	6	6	6	6	6	6	6
7	7	7	7	6	7	7	7	6	5	6	7	6	6	5	7	7	7	7	7	7	7	7	7	7	7	7	7	7	6	7	7	6	7	7	5	5	5	5
5	5	6	6	5	6	6	4	5	5	5	6	4	5	5	6	6	5	4	5	5	5	4	4	5	5	6	5	6	4	4	3	3	6	6	5	6	5	6
6	7	7	7	5	7	7	7	4	6	6	6	4	4	4	7	7	5	5	5	7	7	7	7	7	7	7	7	7	5	5	4	5	7	7	7	5	6	6
7	7	7	7	7	7	7	7	7	7	7	7	7	7	7	7	7	7	7	7	7	7	7	7	7	7	7	7	7	7	7	7	7	7	7	7	7	7	7
7	7	7	7	7	7	7	7	7	7	7	7	7	7	7	7	7	7	7	7	7	7	7	7	7	7	7	7	7	7	7	7	7	7	7	7	7	7	7
5	6	7	7	5	5	7	6	5	6	5	5	5	5	5	5	5	5	5	5	6	6	6	6	6	6	6	6	6	6	6	5	5	6	6	5	6	5	5
6	7	6	6	5	6	6	6	6	6	5	6	6	6	6	6	5	6	7	6	5	6	5	5	5	6	7	6	6	5	5	6	5	7	7	6	6	7	6
6	6	6	6	5	5	6	3	5	5	5	4	3	5	5	5	5	5	5	5	6	6	6	6	5	5	5	5	5	5	5	5	5	4	5	2	3	2	6
6	7	5	6	7	5	6	6	6	6	6	7	6	6	6	6	6	6	6	6	6	6	6	6	6	6	6	6	7	7	6	5	6	7	7	7	7	7	7
7	6	7	7	4	5	7	6	5	7	6	6	6	4	4	7	6	7	7	6	7	7	7	7	6	6	7	7	7	6	7	7	7	7	6	7	7	7	7
7	7	7	7	7	5	7	6	5	6	6	5	5	5	7	7	7	7	7	7	6	6	6	6	6	6	6	5	6	6	6	6	6	7	7	7	7	7	7
5	7	7	7	5	5	6	6	4	6	5	5	5	4	4	6	6	6	5	5	7	7	7	7	6	6	6	6	7	7	6	5	6	6	6	7	5	6	5
7	7	7	7	6	7	7	6	7	7	7	7	7	7	7	7	7	7	7	7	7	7	7	7	7	7	7	7	7	7	7	7	7	7	7	7	7	7	7
5	6	6	6	4	4	2	2	2	7	6	5	6	6	6	6	6	6	5	2	6	6	6	6	5	5	5	5	5	5	3	3	3	6	5	2	5	3	5
7	6	5	6	4	4	7	7	5	5	6	5	5	5	4	6	6	6	3	5	7	7	7	5	5	7	7	7	7	5	5	5	6	4	3	1	1	1	1
5	6	6	6	5	5	6	5	5	5	5	6	5	6	6	6	6	6	6	5	6	6	5	6	7	7	7	7	7	6	5	6	4	6	5	5	5	5	6
6	5	5	5	5	5	6	5	5	7	5	6	7	7	7	4	5	4	4	4	6	6	6	6	6	6	6	6	5	6	5	5	6	6	5	4	2	2	2
4	4	4	4	5	5	5	5	5	5	5	5	5	5	5	4	5	5	5	5	6	5	5	6	5	5	5	5	5	5	5	6	6	5	5	4	3	2	2
7	7	7	7	5	6	7	6	5	7	7	7	7	5	5	6	6	7	7	7	7	7	7	7	7	7	7	7	7	7	7	7	7	7	7	7	7	7	7
7	7	6	6	5	5	6	5	2	3	3	7	5	5	6	5	5	6	5	5	7	7	6	6	2	3	6	5	4	7	5	5	3	5	3	3	2	3	3
7	7	6	6	5	5	7	6	3	5	5	4	4	5	3	5	5	4	6	5	6	7	5	6	5	7	6	6	5	6	6	5	6	5	6	7	6	6	6
5	7	6	5	5	5	7	5	4	6	4	6	4	5	6	5	6	5	6	6	6	6	6	6	6	6	6	6	7	6	7	6	6	6	6	4	5	4	4
7	7	7	7	6	6	6	6	6	5	6	6	6	6	5	6	7	6	6	6	6	6	6	6	5	5	4	4	5	5	5	5	5	6	6	5	5	5	5
7	7	7	7	5	6	6	5	5	7	6	6	6	6	6	6	6	6	6	6	6	6	6	6	6	6	7	7	7	6	6	6	5	7	7	5	6	6	6
7	7	7	6	5	7	7	6	7	7	7	7	7	7	7	7	7	7	4	6	7	7	7	7	7	7	7	7	7	3	3	2	2	5	7	4	3	6	7
7	7	7	7	5	4	7	5	5	7	7	3	7	5	5	7	7	6	6	6	6	7	6	5	7	7	7	6	5	7	6	4	6	7	7	7	4	4	4
7	7	7	7	5	7	6	6	4	6	6	7	6	6	6	7	7	7	7	5	7	7	6	7	7	7	7	7	7	7	7	7	7	7	7	6	5	5	5
7	6	6	6	6	7	5	6	5	5	6	6	5	6	5	7	7	6	6	5	7	7	6	6	7	7	7	7	7	6	7	4	4	7	7	7	5	5	5
5	6	6	6	5	5	6	5	5	5	5	6	4	4	4	6	6	6	5	5	6	6	6	6	6	6	6	6	6	6	7	7	6	7	6	5	3	3	3
7	7	3	2	5	6	6	7	5	7	5	5	6	2	5	6	7	5	6	5	7	6	4	6	7	5	7	6	6	6	5	6	5	5	4	5	5	5	5
7	7	5	6	4	4	5	4	4	4	4	4	3	3	3	5	5	4	3	5	7	7	7	4	7	7	7	7	7	5	7	5	5	5	5	5	4	4	4
6	6	1	6	5	5	5	1	5	7	6	6	5	5	5	5	6	5	5	3	6	5	5	5	6	6	7	7	7	5	4	4	5	7	7	7	1	2	3
7	7	5	7	6	6	6	6	6	5	6	6	6	5	5	5	5	6	6	6	6	6	6	6	6	7	7	7	7	7	6	6	7	7	7	6	4	4	4
7	7	7	7	7	7	7	7	7	7	7	7	7	7	7	6	6	6	6	6	6	7	7	7	7	7	7	6	6	7	6	7	6	7	6	7	6	7	6
6	6	6	7	5	6	7	7	1	6	6	6	2	2	4	6	6	6	4	6	6	6	6	6	7	7	7	7	7	7	5	6	6	7	5	6	2	2	2
7	7	5	4	7	7	6	7	3	3	3	7	7	5	4	7	7	2	4	5	7	7	4	4	7	7	7	7	7	1	1	1	1	7	7	1	1	6	6
7	7	7	7	6	6	7	6	5	6	6	6	7	6	5	7	7	6	6	5	7	7	6	6	6	6	6	7	7	7	6	6	4	7	7	7	4	5	6
5	6	4	4	6	4	5	6	4	6	5	4	5	6	5	4	5	6	5	6	5	4	6	4	4	5	5	4	4	5	5	4	5	5	5	6	6	6	5
7	7	1	7	7	4	5	5	1	2	1	5	4	1	7	7	7	5	3	2	7	7	7	7	7	7	7	7	7	1	1	1	6	7	7	7	1	7	7
6	7	6	7	6	7	7	7	5	2	1	7	7	7	6	7	7	7	7	7	7	7	7	7	5	4	7	7	7	7	6	5	5	4	3	2	2	1	1
6	6	4	4	5	5	5	5	6	4	4	5	6	6	4	5	7	7	7	6	7	7	5	7	1	3	3	4	3	2	2	2	2	4	4	4	1	1	1
5	5	3	3	7	7	5	5	6	6	6	7	5	5	5	6	6	7	7	4	7	7	7	7	7	7	7	7	7	6	6	5	4	7	7	7	1	1	5
7	7	5	7	6	7	7	5	4	6	2	5	4	3	2	6	7	5	5	5	6	7	7	6	7	7	7	7	7	6	4	6	4	5	6	5	5	6	6
7	7	7	7	7	7	7	7	6	4	6	6	6	6	6	7	7	7	7	7	7	7	7	7	7	7	7	7	7	7	7	7	7	7	7	7	7	7	7
6	7	7	7	6	7	7	5	5	5	5	6	5	6	5	7	7	5	6	7	7	7	6	6	7	7	7	7	7	7	7	6	7	7	7	6	5	5	5
7	7	7	7	6	6	7	7	6	6	6	6	5	6	6	6	7	6	6	6	7	7	7	7	6	6	6	7	6	6	6	6	6	7	7	5	5	5	5
7	7	7	7	7	7	7	7	7	7	7	7	7	7	7	7	7	7	7	7	7	7	7	7	7	7	7	7	7	7	7	7	7	7	7	7	7	7	7
6	7	5	3	7	7	5	5	7	7	7	5	5	5	7	7	6	7	6	7	7	7	6	5	7	6	7	6	7	5	3	2	5	7	7	6	5	2	2
6	5	5	5	5	6	6	6	6	5	6	7	6	5	5	6	6	6	6	6	6	6	5	5	7	7	7	7	7	6	6	6	6	7	7	4	4	4	4
7	7	5	6	6	6	5	6	6	7	7	6	6	6	6	6	6	6	6	6	7	7	7	7	6	6	7	7	7	6	6	6	6	7	7	7	5	5	5
7	7	7	7	5	5	7	5	5	7	5	6	5	5	5	7	7	7	5	7	7	7	7	7	7	7	7	7	7	7	7	6	7	7	7	6	6	6	6
5	6	6	7	4	6	5	6	2	3	1	3	1	1	1	6	7	6	6	6	6	7	5	6	2	4	4	4	5	4	4	3	3	7	7	5	5	5	5
5	5	3	5	5	5	5	5	5	3	3	5	6	4	6	6	4	5	5	4	5	4	4	4	4	4	4	4	4	5	4	4	4	2	5	4	3	3	7
3	5	4	5	4	4	6	5	4	4	4	5	5	5	6	7	5	5	5	5	4	4	4	4	4	4	4	4	7	4	4	7	5	7	7	7	6	2	3
6	6	6	6	4	4	6	4	1	2	2	3	3	3	3	6	6	5	4	4	7	7	6	7	6	6	6	6	7	5	6	6	6	6	6	6	6	6	6
7	7	7	7	5	5	6	6	4	6	6	4	6	6	6	7	7	7	7	6	7	7	7	7	7	7	7	7	7	4	2	1	1	7	7	7	1	1	1
7	6	5	4	3	2	1	7	6	5	4	3	2	1	2	7	6	5	4	6	7	6	5	4	4	5	6	7	6	5	5	6	5	7	6	5	4	3	2
7	7	7	7	6	7	7	6	6	5	5	6	5	6	5	6	6	5	5	5	7	7	6	6	5	6	6	6	6	6	6	4	4	7	7	7	6	7	6
5	5	6	4	4	6	5	5	6	7	7	6	5	6	6	6	6	5	5	5	6	6	6	6	5	6	6	6	6	6	6	6	6	6	5	6	4	6	5
7	7	6	6	4	5	6	5	4	6	6	6	3	4	6	6	5	4	6	4	7	6	6	5	4	5	6	7	5	6	5	1	7	6	7	1	4	1	1
7	7	7	7	5	6	7	6	5	7	5	6	4	4	6	7	7	7	6	6	7	7	6	7	7	6	7	7	7	6	7	6	6	7	7	7	7	7	7
5	6	5	7	5	7	6	6	1	4	3	5	4	4	4	6	6	6	3	4	7	7	4	4	7	7	7	7	4	6	7	7	4	7	7	2	4	6	6
7	7	7	7	7	7	6	6	6	6	7	6	5	5	6	7	7	7	7	7	7	7	7	7	7	7	7	7	7	6	7	7	7	7	7	5	6	6	7
7	7	7	7	6	3	3	1	3	6	4	5	5	5	5	6	3	2	3	3	7	7	6	7	7	7	7	7	6	6	6	5	6	7	7	7	7	7	7
6	6	6	6	5	5	6	5	5	6	6	5	5	5	5	6	6	6	6	5	6	7	5	6	6	6	6	6	6	5	5	5	5	6	6	6	6	6	6
7	7	4	5	5	6	6	5	5	5	5	4	5	5	5	6	7	4	4	3	7	7	6	7	7	6	7	7	7	6	6	5	5	7	6	7	5	5	6
7	7	7	7	6	6	6	6	6	6	6	6	6	5	5	6	6	5	6	5	7	7	7	7	7	7	7	7	6	6	5	6	5	6	7	6	1	1	2
7	7	6	7	7	7	7	6	6	7	7	7	7	6	6	7	7	6	7	7	7	7	7	7	7	7	7	7	7	7	6	6	6	7	7	7	7	7	7
7	7	5	7	7	7	7	7	7	6	5	7	5	5	5	7	7	7	7	7	7	7	6	7	7	7	7	7	6	6	6	5	5	6	7	6	7	2	2
6	6	6	5	5	5	5	5	4	3	3	4	3	3	3	4	6	5	4	4	6	6	6	5	4	6	6	5	5	5	6	5	5	6	6	6	5	5	4
7	7	6	7	5	5	7	5	5	6	5	6	7	4	4	6	7	7	7	6	7	7	7	7	7	7	7	7	7	5	2	2	2	7	7	7	7	7	7
5	7	5	6	5	5	7	7	4	1	7	7	7	7	7	7	7	7	7	7	7	7	7	7	7	7	7	7	7	1	1	1	1	7	7	7	1	7	7
5	5	3	5	5	6	7	6	6	6	5	6	3	3	2	3	2	2	2	3	7	7	7	6	6	4	4	4	4	4	4	5	5	6	6	6	4	4	3
7	7	7	7	7	7	7	7	7	7	7	7	7	7	7	7	7	7	7	7	7	7	7	7	7	7	7	7	7	7	7	7	7	7	7	7	7	7	7
6	7	7	7	6	6	7	6	6	7	6	6	6	6	7	6	6	5	6	6	7	7	6	6	7	7	7	7	7	6	5	5	5	7	7	6	6	6	6
7	7	5	7	6	7	6	6	6	6	6	6	5	6	5	4	3	3	4	5	7	7	6	7	6	6	7	7	7	6	6	6	5	7	7	6	4	6	5
7	7	6	5	5	5	5	5	4	5	6	5	5	5	5	6	5	5	6	6	7	7	6	7	6	6	7	7	6	7	6	5	5	7	7	7	6	6	6
7	7	6	7	5	6	6	6	5	5	5	6	6	5	5	6	6	6	6	6	7	7	6	6	6	6	6	6	6	5	5	5	5	6	6	6	5	5	5
7	6	5	5	4	5	4	6	3	4	5	3	3	3	3	6	7	5	5	6	7	7	5	5	7	7	7	7	7	7	7	7	7	7	7	7	1	5	4
7	7	6	7	6	6	7	7	5	6	6	5	4	5	5	7	6	5	5	6	7	7	6	6	7	7	7	7	7	7	6	7	5	7	7	5	5	7	6
7	7	5	7	3	5	7	7	1	7	3	3	2	2	3	7	7	5	7	2	7	7	5	7	7	7	7	7	7	5	5	3	2	7	7	7	2	2	1
7	7	7	7	7	6	7	6	6	7	6	7	7	7	7	7	7	7	7	6	7	7	7	7	7	7	7	6	7	5	6	5	4	7	7	7	7	7	7
7	7	7	5	5	7	5	5	4	7	7	6	3	2	4	7	7	6	5	3	7	7	7	7	7	7	7	7	7	6	7	5	5	5	5	3	3	3	1
7	7	7	6	6	6	7	7	7	6	7	7	7	7	5	6	6	6	6	6	7	7	6	7	6	7	7	7	7	6	6	5	4	7	7	7	6	4	6
7	6	6	7	4	4	5	1	3	4	5	1	3	4	2	4	5	1	1	4	7	6	4	5	4	7	7	7	7	5	7	5	6	7	7	7	1	4	7
7	7	7	7	6	6	7	6	6	6	6	7	6	6	6	6	7	7	7	6	7	6	5	6	6	7	6	7	6	7	6	5	7	7	6	6	5	4	5
7	7	7	7	6	7	7	7	7	7	7	7	7	6	6	7	7	6	6	6	7	7	6	7	7	5	7	5	6	6	5	4	4	6	6	5	5	5	6
7	7	7	7	5	5	5	2	7	5	5	7	7	7	4	7	7	5	7	5	7	7	7	7	6	6	6	7	7	7	7	5	5	7	7	5	7	6	7
7	7	6	7	6	7	7	7	7	7	3	4	7	7	4	6	6	6	6	5	7	7	7	7	7	7	7	7	7	6	5	7	7	7	7	7	4	5	5
7	6	5	4	2	3	1	4	7	3	2	6	6	5	6	6	6	5	6	5	6	6	6	5	5	4	6	5	5	6	5	6	6	6	6	6	6	3	4
6	6	6	5	5	7	6	5	5	5	5	7	6	6	5	6	7	7	7	5	7	7	7	7	6	6	7	7	7	5	6	6	6	6	6	7	5	7	7
7	7	7	7	4	4	6	4	4	5	5	6	5	7	7	5	4	6	6	5	7	7	7	7	5	5	5	4	4	3	4	4	4	5	5	5	5	5	5
5	5	5	5	6	5	5	6	5	5	6	6	5	5	6	6	7	6	6	5	6	7	6	6	6	6	7	7	7	6	2	2	2	6	6	6	6	6	6
7	7	7	7	7	7	7	7	6	7	7	7	6	6	6	7	7	6	6	5	7	7	7	7	7	7	7	7	7	6	6	5	5	7	7	7	7	7	7
7	7	7	7	6	6	7	6	6	6	6	7	6	6	6	7	7	6	6	6	7	7	6	7	7	7	7	7	7	5	4	1	1	2	3	2	2	2	1
4	6	3	3	5	5	4	5	2	2	5	6	4	3	2	6	6	5	4	4	6	7	5	6	7	6	5	5	6	5	5	5	4	7	7	6	5	4	4
6	5	5	5	3	6	5	4	2	5	5	4	3	4	4	6	6	5	3	3	5	6	4	5	7	7	7	6	6	4	2	1	1	7	7	7	3	2	2
5	7	5	5	7	7	7	5	6	7	7	7	1	7	6	7	7	5	5	5	7	7	5	7	7	7	7	7	7	4	7	7	5	5	7	6	5	6	6
7	7	7	7	7	7	7	7	7	7	7	7	7	7	7	7	7	6	6	7	7	7	7	7	1	1	7	7	7	7	7	1	7	7	7	7	7	7	7
6	7	7	7	6	6	7	6	6	7	6	7	7	7	7	6	6	5	5	6	7	7	7	7	7	7	7	7	7	6	7	6	6	7	7	5	5	5	5
7	6	5	2	3	4	6	6	4	4	4	4	4	4	4	4	4	4	4	4	4	4	4	4	4	4	5	4	5	4	5	4	5	5	4	5	5	5	5
7	6	6	7	5	5	6	5	5	5	6	6	6	7	6	7	7	6	6	6	7	7	7	7	7	7	7	7	6	7	4	2	6	7	7	7	6	7	5
6	7	7	7	6	7	4	6	2	3	1	2	4	4	4	6	7	5	6	6	7	6	6	7	7	7	6	5	7	6	6	4	4	7	7	7	1	1	1
6	6	5	6	6	6	6	6	5	6	7	7	4	3	4	6	6	6	6	6	6	6	5	6	6	5	6	5	6	5	2	4	3	6	6	5	4	5	2
7	6	5	7	2	7	6	5	4	6	7	5	5	5	4	6	7	6	5	5	7	7	5	7	6	7	7	7	7	4	6	6	6	6	6	7	5	5	5
7	7	7	7	7	7	7	7	7	7	7	7	7	6	6	6	6	6	6	6	7	7	7	7	7	7	7	7	7	7	7	1	7	1	1	1	1	1	1
6	6	6	6	3	4	3	3	5	3	5	6	6	6	6	5	7	5	5	6	6	5	5	5	7	7	7	7	7	7	1	1	3	7	7	7	7	7	7
7	7	5	6	5	6	5	5	5	6	5	7	5	5	5	6	6	5	6	6	7	5	5	6	7	7	7	7	7	5	7	5	5	7	7	7	6	6	5
7	7	7	7	7	6	6	6	5	5	5	5	5	4	4	7	5	5	5	5	7	7	6	6	7	7	7	7	7	7	6	7	7	6	6	6	4	4	6
6	6	6	6	6	6	5	5	6	5	5	6	6	5	6	6	6	5	5	5	7	7	6	6	5	5	7	7	7	6	6	6	7	4	6	1	1	4	5
7	7	7	7	6	6	6	5	5	5	5	6	6	5	6	6	6	5	6	5	5	6	5	5	3	6	6	6	6	5	5	4	6	6	6	6	6	6	6
5	5	6	4	3	7	7	1	1	5	4	5	5	3	6	7	7	7	6	5	7	7	7	7	7	7	7	5	5	3	1	1	1	7	7	7	7	3	7
7	7	4	7	4	6	6	6	5	5	5	6	5	4	4	6	6	6	6	6	7	7	5	6	7	7	7	7	7	6	6	6	6	3	7	1	1	1	1
4	6	6	6	2	5	7	6	2	6	4	5	5	3	3	3	2	3	3	5	5	7	5	4	5	6	6	7	3	5	6	4	5	4	4	1	1	4	4
6	7	5	7	5	5	7	5	5	5	5	4	3	5	3	5	5	5	4	4	7	7	7	7	6	6	6	5	5	3	3	3	3	6	6	4	4	4	4
3	5	2	2	6	6	4	5	6	6	6	6	6	7	7	7	7	6	6	5	7	7	6	6	7	7	7	7	7	7	6	5	4	6	6	6	6	6	6
7	6	6	6	6	6	6	6	6	6	6	6	6	6	5	6	6	6	6	6	7	7	6	6	6	6	7	7	7	6	6	6	6	7	7	7	6	6	7
7	7	7	7	7	7	7	7	7	7	7	7	7	7	7	7	7	7	7	7	6	6	6	6	5	5	5	5	5	5	1	6	6	6	6	6	1	6	1
7	7	7	7	5	6	7	7	1	5	2	5	4	5	4	4	4	3	3	2	7	7	7	7	7	7	7	7	7	6	4	3	1	2	2	1	1	1	1
5	6	6	6	3	3	5	4	2	2	2	1	1	2	2	3	3	2	2	2	5	6	5	6	5	5	6	5	6	5	6	5	6	6	5	5	5	5	6
6	6	6	6	6	6	5	4	4	6	5	5	6	6	6	6	6	6	6	5	6	6	5	6	7	7	7	7	7	7	7	7	7	6	6	6	6	6	6
7	7	5	7	4	7	6	6	6	7	6	5	4	4	4	6	6	6	5	6	7	7	6	7	7	7	7	7	7	7	7	7	7	7	7	7	4	3	3
7	7	7	7	5	7	6	5	7	6	7	7	7	7	7	6	5	5	6	6	7	7	5	6	7	6	7	7	6	7	5	5	1	7	7	7	1	1	1
6	7	5	5	5	7	6	5	5	6	5	6	5	5	5	6	6	6	6	6	7	7	6	6	7	6	7	7	7	5	5	5	4	6	6	6	4	4	4
7	7	7	7	6	6	7	7	7	7	7	7	7	7	7	7	7	7	7	7	7	7	6	6	6	7	7	7	7	6	6	7	7	7	7	7	7	7	7
7	7	7	7	4	6	7	6	1	5	6	4	5	4	4	5	4	6	5	5	7	7	7	7	7	7	7	7	7	7	7	6	7	7	7	7	7	7	7
6	6	6	6	7	6	6	7	7	7	6	7	7	5	7	7	7	6	7	7	6	7	6	7	7	6	6	7	7	6	7	6	6	7	7	7	7	7	7
7	7	7	7	4	5	7	5	6	7	7	7	6	6	6	7	7	7	4	2	7	7	7	7	7	7	7	7	7	4	1	5	7	5	7	4	4	5	7
7	7	7	7	4	3	5	5	3	2	2	3	3	5	4	6	6	3	2	3	7	7	7	7	7	7	7	7	7	7	7	5	5	6	6	7	1	1	3
5	4	5	6	2	5	6	5	4	2	1	4	4	7	2	7	7	6	6	4	5	7	4	6	6	7	7	5	7	6	7	6	5	4	6	5	1	1	1
6	7	6	7	5	5	6	5	4	5	7	7	6	5	6	6	6	6	5	6	7	7	6	6	7	6	7	6	7	6	5	7	7	7	7	7	7	5	5
6	7	6	7	5	6	6	4	4	6	6	5	6	6	5	6	6	5	4	4	7	7	6	6	7	7	7	7	7	6	7	7	6	7	7	7	7	6	7
6	7	6	7	6	6	7	5	5	5	5	6	7	7	6	7	7	6	6	6	6	7	6	7	7	7	6	7	7	2	3	2	2	7	6	7	5	6	6
5	6	4	5	6	6	5	5	6	5	5	7	7	5	3	7	7	7	7	6	6	6	2	7	5	5	5	5	4	4	4	6	7	5	7	4	6	6	6
6	7	7	5	1	3	7	5	4	7	4	4	7	5	4	7	7	4	7	3	7	7	7	7	7	7	7	7	6	6	6	7	5	7	7	7	7	1	5
6	6	5	6	5	5	4	3	3	4	4	4	3	6	4	5	5	4	2	2	6	7	5	6	6	6	6	6	7	5	6	4	5	6	6	4	4	4	4
5	7	7	7	3	4	6	2	3	7	4	7	7	7	7	6	6	4	4	5	7	7	7	7	6	6	6	7	7	7	6	7	6	7	7	5	3	3	4
7	7	7	7	5	5	7	7	3	7	5	7	7	7	7	7	6	7	7	6	7	7	7	7	7	7	7	7	7	7	4	1	2	7	7	1	7	1	1
7	7	5	7	5	5	6	5	4	6	5	6	5	4	5	6	6	5	5	5	6	6	6	6	6	7	6	5	6	6	6	7	6	6	6	5	5	5	5
7	7	6	5	5	6	7	7	5	6	3	5	7	5	6	7	7	7	6	7	7	7	6	6	4	4	5	5	4	4	4	3	4	3	4	1	2	1	1
7	6	6	7	7	7	7	7	6	7	7	7	6	6	6	7	7	7	6	7	7	7	6	6	7	6	7	5	4	4	2	2	1	7	5	7	4	7	5
7	7	6	7	6	6	7	5	5	6	6	6	6	6	6	6	6	6	5	5	7	7	6	7	7	7	7	7	7	7	6	7	6	7	7	7	5	6	6
7	4	5	5	3	4	5	4	4	3	3	7	4	4	7	6	5	5	6	4	7	6	2	4	5	5	6	5	6	5	7	6	7	7	6	5	3	1	1
6	6	5	7	5	6	7	5	2	5	4	5	4	3	3	5	5	6	5	4	6	6	5	5	4	3	7	7	6	5	5	6	5	6	6	7	5	1	6
6	6	6	6	5	5	6	6	5	6	5	5	5	5	5	6	6	6	6	5	6	6	6	5	6	6	6	6	6	2	2	2	2	6	6	6	2	2	5
7	7	4	7	7	6	7	7	7	5	6	7	4	4	4	7	7	7	7	4	7	7	7	7	7	7	7	7	7	4	2	2	2	7	7	7	7	7	7
7	7	5	7	5	7	5	5	5	7	5	5	5	5	5	7	7	7	6	5	7	7	7	7	7	7	7	7	7	7	7	5	5	7	7	7	7	7	7
7	6	5	5	5	6	4	5	3	5	5	4	3	5	4	6	6	6	6	6	7	7	6	6	6	6	6	6	6	6	6	6	6	7	5	5	5	1	1
7	7	7	7	4	7	7	7	5	6	7	4	4	3	3	6	7	7	4	4	7	6	5	7	7	7	7	6	7	4	5	4	6	4	7	7	4	5	5
7	7	7	7	5	7	7	7	5	5	5	7	7	7	7	7	6	6	7	7	7	7	7	7	7	7	7	7	7	7	6	7	4	7	7	7	4	7	6
6	7	7	6	6	7	3	7	3	3	6	5	5	5	4	5	6	2	2	5	7	7	6	6	7	7	7	7	7	7	7	5	4	6	7	7	7	5	7
7	7	7	7	7	7	7	7	6	5	6	7	7	7	7	7	7	7	7	7	7	7	7	7	7	7	7	7	7	7	6	5	6	7	7	5	5	5	5
6	7	6	4	3	5	1	1	1	1	1	1	2	2	3	4	4	4	2	3	5	6	6	5	5	5	7	7	7	6	5	5	6	6	6	5	6	6	6
6	7	3	7	5	4	4	4	5	6	6	6	3	1	5	6	6	6	6	6	7	7	6	6	6	6	7	7	7	6	5	6	6	7	7	7	7	7	7
7	7	5	7	5	7	6	7	6	7	6	7	7	5	5	7	6	6	6	5	7	7	5	7	7	7	7	7	7	1	6	1	1	4	6	5	7	5	7
5	5	4	6	6	5	5	5	5	6	5	5	5	4	5	6	6	5	6	5	6	6	6	6	7	7	7	7	7	5	5	1	1	7	7	1	2	4	7
5	6	5	7	6	7	6	6	6	5	6	6	6	6	7	7	6	7	7	6	6	6	6	6	6	7	7	7	7	6	5	4	3	7	7	7	7	6	6
7	7	7	6	4	5	3	3	2	3	3	3	2	2	2	3	4	3	3	4	6	6	6	5	7	7	7	7	7	7	6	5	5	5	6	5	4	3	3
6	5	6	7	5	6	7	7	5	6	6	5	5	6	5	6	6	6	6	6	6	6	6	6	6	6	6	6	6	6	7	7	6	5	7	5	5	5	5
6	7	6	7	6	6	6	6	5	6	5	6	5	5	6	6	6	5	5	6	7	6	6	6	7	7	7	6	6	6	6	6	6	6	5	6	6	6	6
1	2	2	5	6	5	3	4	4	4	4	6	5	4	4	4	4	5	5	5	3	4	2	2	2	4	7	7	7	6	6	6	6	6	7	6	6	6	5
7	7	4	5	5	5	7	4	4	5	4	4	4	4	5	5	5	5	5	5	7	7	7	5	7	7	7	7	7	5	6	6	4	7	7	7	5	5	7
6	7	7	7	5	7	7	7	1	4	7	7	1	1	1	7	7	7	7	1	7	7	5	5	7	7	7	7	7	7	7	5	7	7	7	7	3	3	3
6	4	4	4	5	6	5	5	5	5	4	4	4	3	3	4	5	4	3	4	6	6	5	5	6	5	7	7	7	6	6	4	5	5	6	6	2	2	2
5	6	6	7	6	7	6	7	5	6	6	7	5	5	6	6	6	6	6	5	6	7	6	6	6	7	7	7	7	7	7	7	6	4	4	2	3	4	4
7	6	3	5	6	6	5	4	5	6	6	7	6	5	6	5	5	5	5	5	7	7	7	7	6	6	7	7	6	5	6	5	5	7	7	7	6	5	5
7	7	7	7	7	7	7	7	6	6	6	6	7	7	7	7	7	7	7	7	7	7	7	7	5	6	7	7	7	7	7	7	6	7	7	7	7	7	7
6	6	7	7	5	5	5	5	5	6	5	6	6	6	6	6	6	5	5	5	6	6	5	5	6	6	6	6	6	6	6	7	6	7	7	6	6	6	5
7	7	6	7	7	7	7	7	6	7	6	7	7	7	6	7	7	7	7	7	7	7	5	7	7	7	7	7	7	7	7	7	7	7	7	7	7	7	7
6	6	4	7	5	6	7	6	5	6	5	6	6	5	6	6	6	5	5	6	6	6	5	6	6	6	7	6	6	5	6	5	6	6	6	6	5	7	5
6	5	6	5	4	6	5	6	6	5	6	6	6	5	5	5	5	6	5	6	6	6	6	6	6	6	6	7	7	7	7	7	7	7	7	7	7	6	6
7	7	7	7	4	6	7	4	6	6	7	7	5	6	6	7	5	6	7	6	7	7	7	7	7	7	7	7	7	6	5	6	6	7	6	6	6	6	6
7	7	7	7	5	6	7	7	5	5	5	5	5	5	5	7	7	7	7	6	7	7	7	7	5	5	5	5	5	5	7	7	7	7	7	7	7	7	7
6	6	5	6	6	7	7	5	4	6	7	6	2	3	7	6	5	5	6	5	6	6	6	7	4	3	4	4	5	5	4	5	4	4	4	4	4	5	5
6	6	3	7	6	7	6	6	5	6	6	6	5	5	4	6	6	6	6	5	7	7	6	6	7	7	6	7	7	6	6	6	6	7	7	7	7	7	7
6	6	5	6	5	5	6	5	3	5	3	3	3	4	4	5	5	5	5	3	6	6	5	6	6	6	6	6	6	6	6	6	6	6	6	4	4	4	5
7	6	6	7	7	5	7	6	4	6	6	7	6	5	6	7	7	7	6	7	7	7	7	7	6	6	7	6	7	3	6	6	4	7	7	7	6	5	5
7	6	5	6	5	5	6	5	5	6	5	5	6	5	5	5	6	6	5	5	4	4	4	4	5	5	6	6	6	6	6	6	6	6	6	6	6	6	6
7	7	6	7	7	7	7	7	7	7	7	7	7	5	5	7	7	7	7	6	7	6	7	6	6	7	6	7	6	6	7	6	7	6	7	6	7	6	7
7	7	7	7	5	5	5	5	5	6	5	6	6	5	5	5	6	5	6	6	7	7	6	6	6	6	7	6	6	6	6	6	6	7	7	7	5	5	6
6	7	5	4	5	7	6	6	6	6	7	7	5	5	6	7	6	7	6	6	7	7	7	7	7	7	7	7	7	7	7	7	6	7	7	2	1	1	1
7	6	7	6	5	7	6	7	6	5	7	6	6	7	7	6	7	7	6	6	7	6	7	7	7	7	7	6	7	7	7	7	6	7	6	7	6	7	7
7	7	5	7	2	7	7	7	1	5	5	3	4	5	5	6	4	6	7	4	7	7	7	7	7	7	7	7	7	5	6	4	4	2	4	1	1	2	2
7	7	6	7	5	7	7	6	5	6	5	7	7	7	5	6	6	6	7	6	7	7	6	5	7	7	7	6	6	7	5	6	6	7	6	7	3	3	2
6	7	7	7	5	5	5	5	6	7	7	6	7	7	6	6	7	6	6	5	6	6	6	6	6	6	6	6	7	6	6	5	6	4	5	1	3	4	5
6	7	6	6	6	6	5	6	5	5	6	5	4	3	3	4	5	4	5	6	7	7	6	6	7	7	7	7	7	7	7	7	7	7	6	7	6	6	6
7	7	5	7	5	7	7	5	3	5	6	5	5	3	4	6	6	5	5	4	7	7	6	5	6	7	7	7	7	5	7	5	5	3	3	3	2	3	3
7	6	5	6	6	6	6	5	5	6	6	6	5	6	5	6	5	5	5	5	7	7	5	5	6	7	7	7	6	6	5	5	6	6	6	6	5	5	5
7	7	6	6	5	6	6	4	5	6	6	4	6	5	5	4	5	6	5	6	7	7	5	7	4	5	7	5	5	3	5	7	6	6	6	5	4	4	5
7	5	5	6	7	6	5	4	4	7	7	7	6	5	7	6	7	3	3	4	7	5	4	6	7	7	7	7	7	6	3	2	3	3	4	2	2	4	1
7	7	6	6	6	6	5	7	6	5	6	5	5	5	1	4	4	6	5	1	5	6	5	4	4	5	4	5	4	4	5	1	5	7	6	5	5	2	3
7	7	7	7	5	6	7	5	4	5	5	6	6	5	5	6	6	5	7	6	7	7	6	6	5	5	5	5	5	5	5	6	5	5	6	5	5	5	5
5	5	6	4	5	6	5	1	5	6	6	4	6	5	5	4	4	5	3	2	6	6	6	6	7	7	7	7	7	5	5	4	5	7	7	7	3	3	2
7	7	7	7	7	7	7	7	5	5	6	7	6	5	5	7	7	6	7	6	7	7	6	6	7	7	7	6	6	6	6	5	5	3	3	3	1	1	1
5	5	4	4	6	6	6	5	5	5	4	6	4	3	3	5	5	5	5	4	6	5	4	5	6	6	6	6	6	4	5	4	4	6	6	5	4	5	3
7	7	7	7	6	6	6	6	6	5	5	5	6	5	5	5	6	6	6	6	7	7	7	7	7	7	7	7	7	7	7	7	7	6	7	6	6	6	6
5	6	6	6	5	6	7	5	5	6	5	5	4	4	4	6	5	5	4	5	6	6	6	5	5	5	6	6	6	5	6	6	5	5	5	5	4	4	4
6	7	6	6	5	6	7	6	5	6	6	7	5	5	6	6	5	6	5	6	7	7	6	6	6	6	6	6	6	5	7	6	6	7	7	4	4	4	2
5	6	4	6	5	6	6	5	4	6	6	6	6	5	5	6	6	6	5	6	6	6	5	6	5	5	6	6	6	6	6	4	5	3	6	5	3	2	1
6	7	7	7	5	5	6	4	3	6	5	5	3	3	2	6	6	5	6	3	7	6	5	5	6	7	6	5	6	5	5	7	3	7	6	6	5	5	5
7	7	7	7	6	7	7	7	3	7	4	7	7	7	7	7	7	7	7	4	7	7	7	7	5	7	7	7	7	6	4	4	1	7	7	2	1	7	7
1	3	3	4	2	3	1	3	2	6	6	6	6	3	3	3	5	2	2	1	5	5	4	6	4	5	5	3	3	2	2	2	1	7	7	7	7	7	7
6	6	6	3	5	5	5	5	5	6	6	5	5	5	5	6	6	6	6	6	7	7	7	7	6	6	6	6	6	6	6	6	4	5	5	1	1	1	3
6	7	6	7	5	5	7	6	4	6	5	6	4	4	4	7	7	7	7	6	7	6	3	3	1	1	1	1	1	3	4	3	3	6	6	1	1	1	3
7	7	7	7	6	7	7	7	7	7	7	7	7	7	6	6	7	7	7	7	7	7	7	7	4	4	6	5	4	4	4	4	4	6	6	6	6	4	4
6	6	6	7	5	5	5	5	5	6	5	6	5	5	6	5	5	5	5	5	6	6	6	6	6	6	6	6	6	6	6	6	6	6	6	6	6	6	6
6	7	6	6	5	6	5	5	5	6	6	6	5	5	5	6	6	6	5	5	6	6	6	6	6	6	6	7	6	7	6	7	6	7	7	6	6	6	6
6	7	5	7	5	7	6	6	3	6	6	5	5	5	4	5	5	5	4	5	7	7	6	7	7	7	7	7	7	6	6	4	5	7	7	7	5	5	5
7	6	4	5	6	7	6	7	5	7	7	6	6	5	7	7	5	7	6	5	7	7	7	7	7	7	7	7	7	4	5	4	3	6	7	6	5	5	6
7	6	6	7	5	6	6	6	7	7	6	6	6	7	7	6	6	7	5	7	6	7	7	6	6	7	6	6	7	5	6	5	5	7	6	7	5	6	6
7	7	7	7	7	7	7	7	5	7	7	7	7	6	6	7	7	7	7	7	7	7	7	7	7	7	7	7	7	7	7	6	6	7	7	7	7	7	7
7	7	6	7	5	5	6	6	5	4	4	4	4	1	1	5	6	6	6	4	7	7	5	6	4	6	6	4	5	4	5	7	6	7	7	7	5	6	5
6	6	6	6	6	6	6	6	6	5	6	6	5	5	4	6	5	6	5	5	7	7	6	5	6	7	7	7	7	7	6	7	7	6	6	6	6	2	2
5	7	7	6	7	7	5	7	7	6	7	7	6	7	5	7	7	6	7	6	7	7	6	7	7	7	7	7	7	7	7	7	3	7	4	7	2	2	2
7	6	5	4	3	2	1	1	2	3	4	5	6	7	6	4	5	6	7	4	7	6	5	4	7	6	5	4	3	2	1	2	3	7	6	5	4	3	2
7	7	7	7	6	6	5	5	4	7	7	7	6	7	6	5	5	5	6	6	7	7	7	7	6	6	6	6	6	6	6	6	6	6	6	6	5	6	6
5	7	6	6	3	4	7	7	5	5	5	7	7	6	7	5	5	5	4	5	7	7	7	7	5	6	7	6	6	7	7	7	7	1	1	1	1	1	1
6	6	7	7	7	6	6	6	7	7	6	7	6	6	6	7	7	7	7	7	6	6	7	5	5	6	6	6	7	6	7	6	7	7	6	7	1	1	1
7	7	7	7	6	7	7	6	5	7	7	6	6	6	6	7	7	6	6	6	7	7	7	7	7	7	7	7	7	4	6	6	5	7	7	7	5	6	6
6	7	6	6	5	6	6	5	5	5	6	5	6	5	5	5	5	5	5	5	5	5	5	5	4	4	4	4	3	4	3	4	4	3	3	3	3	3	3
7	5	5	4	4	4	6	6	6	6	5	5	5	5	2	7	5	6	6	5	7	7	5	6	5	5	7	5	7	6	6	6	6	6	6	7	6	5	5
7	7	7	7	6	7	6	5	5	7	7	7	6	6	6	6	7	6	6	6	7	7	7	7	7	7	7	7	7	6	4	4	5	7	7	7	6	6	6
7	7	6	7	4	6	6	6	5	7	7	5	5	4	4	5	5	5	5	3	6	6	5	4	7	7	7	7	7	7	7	4	4	5	7	6	4	4	4
7	7	5	5	6	7	5	6	6	7	7	7	7	6	6	7	7	6	6	6	7	7	6	7	6	7	6	7	7	6	6	6	6	7	7	7	3	4	3
4	6	5	5	3	5	4	2	3	4	3	4	4	4	3	4	2	3	2	2	5	5	5	5	4	5	4	5	4	5	4	4	5	5	5	5	5	6	5
7	7	7	7	6	6	7	7	1	2	7	6	3	3	3	6	5	5	6	5	7	7	6	6	7	7	7	7	7	7	6	2	5	7	7	5	2	3	2
7	7	7	7	6	6	7	6	5	6	6	7	6	7	5	7	7	7	6	6	7	7	6	7	6	6	7	6	6	7	7	7	6	7	7	7	7	7	7
7	7	7	7	5	5	7	7	5	7	6	5	5	5	5	7	7	7	7	7	7	7	7	7	7	7	7	7	7	7	7	7	7	7	7	7	7	7	7
6	6	6	6	6	6	6	6	6	6	6	6	6	6	6	6	6	6	6	6	6	5	5	6	6	6	6	6	6	6	6	6	6	6	6	6	6	6	6
7	7	7	7	7	5	6	5	5	7	4	4	4	4	4	6	7	7	7	7	7	7	7	7	6	6	6	6	7	7	7	7	7	7	7	7	7	7	7
7	7	6	6	5	6	6	6	5	7	6	6	7	5	4	7	7	4	5	7	7	7	7	7	7	7	7	7	7	7	7	5	6	7	7	7	5	7	7
6	7	7	7	7	7	6	4	4	5	5	4	5	5	5	5	5	5	5	5	7	7	7	7	6	6	6	6	6	6	6	6	6	7	7	7	7	7	6
7	7	5	7	5	7	7	7	7	4	3	3	4	3	3	3	1	1	1	1	7	7	7	7	6	6	6	5	5	5	5	5	5	5	5	5	5	5	5
6	6	5	6	5	5	6	5	4	5	5	6	5	5	5	6	6	5	6	6	6	6	6	6	6	6	7	7	6	6	6	7	5	4	5	3	2	2	3
7	7	7	7	6	6	5	6	6	6	6	6	6	7	6	6	6	6	6	6	7	6	4	7	7	7	7	7	6	4	5	4	4	7	7	7	4	4	5
7	7	7	7	7	7	7	6	6	5	6	6	6	4	4	7	7	7	6	7	7	7	7	7	7	7	7	7	7	5	5	6	6	7	7	7	4	4	7
7	7	6	7	5	6	6	4	6	5	6	7	6	6	7	6	6	5	5	6	7	6	6	7	6	6	7	7	7	6	7	5	6	7	7	6	7	7	7
6	7	7	7	5	7	6	6	5	5	5	2	3	4	2	3	4	4	4	2	5	5	4	3	5	5	3	5	4	5	4	3	5	5	4	5	1	1	1
7	7	6	6	6	6	5	6	4	7	7	5	6	5	5	7	7	7	6	6	6	6	7	6	6	7	6	7	6	6	6	7	6	6	7	7	7	7	7
7	7	7	7	6	6	7	7	5	6	6	6	5	5	6	6	6	6	6	6	7	7	6	6	7	7	7	7	7	6	6	6	7	7	7	7	5	5	3
7	7	6	7	6	6	6	7	6	6	6	7	6	7	6	7	6	6	7	6	6	6	6	6	6	6	7	6	7	6	7	6	7	6	6	6	6	6	6
6	6	5	6	3	6	3	5	3	7	5	7	6	4	5	6	7	6	4	6	6	7	6	7	7	7	7	7	7	5	5	4	4	6	6	5	5	6	6
7	7	6	7	6	6	6	5	5	6	6	7	5	6	5	7	7	7	6	5	7	7	5	6	7	7	7	7	7	5	6	6	4	6	6	5	4	4	6
7	7	7	7	6	6	6	6	5	7	6	6	6	5	5	5	5	4	5	5	6	6	6	6	7	7	7	7	7	6	6	6	6	7	7	7	5	5	5
7	7	7	7	5	7	7	7	4	7	7	7	7	7	7	7	7	7	7	5	7	7	7	7	7	7	7	7	7	4	7	4	4	7	7	6	6	6	6
6	6	1	1	6	6	6	5	6	2	5	5	1	2	1	6	7	5	7	5	7	7	6	5	6	5	6	6	5	6	6	5	5	7	7	5	7	5	7
7	7	7	6	5	6	7	7	6	7	7	7	7	6	7	7	7	6	7	6	7	7	6	7	7	7	7	7	7	6	7	6	6	7	7	5	5	3	4
7	7	7	7	5	7	7	7	5	7	6	7	6	6	6	7	7	7	7	7	7	7	7	7	7	7	7	7	7	7	7	7	7	7	7	7	7	7	7
7	7	5	7	7	6	7	7	4	4	5	4	4	4	1	7	7	7	7	7	7	7	7	7	7	7	7	3	3	7	7	7	7	7	7	2	5	5	6
7	7	7	7	7	7	7	7	6	7	6	7	7	6	6	7	6	7	7	7	7	7	6	6	7	7	7	7	7	5	7	6	6	7	7	4	4	4	4
7	7	7	7	7	5	7	5	5	5	4	4	7	3	7	5	7	7	7	4	7	7	6	7	7	7	7	7	7	7	7	3	1	7	7	7	2	1	1
5	6	5	6	5	4	6	6	3	7	6	5	5	6	5	5	7	6	4	7	6	6	6	6	5	5	6	5	5	6	6	5	6	7	6	6	3	2	3
7	7	7	7	7	7	7	7	7	7	7	7	7	7	7	7	7	7	7	7	6	6	6	6	6	7	6	7	6	7	6	7	6	7	6	7	7	6	7
7	7	5	7	4	5	7	5	2	5	4	5	5	6	5	5	5	6	5	5	6	6	7	6	7	7	6	6	6	7	6	6	5	5	5	6	6	6	6
7	7	5	7	4	4	6	6	2	5	5	6	3	4	6	7	4	6	7	1	6	7	5	6	7	6	7	7	2	5	7	6	7	3	6	3	1	1	1
7	7	6	6	5	5	4	4	3	3	2	2	1	1	2	4	4	5	5	7	1	2	3	4	7	6	5	4	3	2	1	2	3	7	6	5	4	3	2
7	7	7	7	6	5	6	6	6	7	6	6	5	5	6	6	6	6	6	6	7	7	7	7	7	7	7	7	7	7	7	7	7	7	7	7	5	5	4
6	7	7	7	5	5	6	5	5	7	6	5	5	5	5	6	7	6	5	5	7	7	7	7	6	7	7	5	7	6	6	6	6	6	7	6	4	5	4
6	7	6	7	4	6	6	6	2	7	6	4	1	1	2	6	5	5	3	5	7	7	6	6	6	7	7	6	6	5	4	6	3	7	5	7	4	3	2
7	7	7	7	7	6	7	7	1	7	6	7	6	7	7	7	7	7	7	5	7	7	6	7	7	7	6	7	7	7	7	7	7	7	7	7	7	7	7
7	7	7	7	7	6	7	6	3	7	6	7	5	5	7	7	7	7	7	7	7	7	7	7	7	7	7	7	7	7	7	7	7	7	7	7	7	7	7
6	7	7	7	6	6	6	6	3	7	7	7	5	7	6	7	7	7	7	6	7	7	6	7	6	6	7	7	7	6	6	4	4	7	7	6	4	4	3
5	7	5	7	6	5	4	5	6	7	4	5	5	5	5	6	5	6	6	6	7	7	7	7	7	7	7	7	7	6	6	6	6	7	7	7	7	7	7
6	6	5	6	3	6	6	3	3	7	4	7	7	5	5	4	7	6	6	6	7	6	6	7	5	6	7	7	7	6	4	3	5	7	6	3	1	2	3
6	6	6	6	6	4	6	5	3	6	6	6	6	6	5	6	6	6	6	6	6	6	6	6	6	7	7	7	7	7	6	5	4	7	7	5	5	5	5
7	7	6	6	5	7	7	6	6	7	6	6	6	6	7	7	7	7	6	6	7	5	7	6	7	7	6	7	6	6	7	7	7	6	7	7	6	6	6
6	5	5	4	6	6	5	6	6	6	6	6	6	6	6	5	4	6	6	2	6	6	6	6	2	7	7	5	6	5	6	6	6	6	6	1	2	2	2
5	5	5	5	5	5	5	5	3	3	3	3	5	5	5	5	5	5	5	5	5	5	5	5	3	3	5	5	5	3	3	3	3	6	6	3	3	3	3
5	6	6	6	6	5	5	5	5	5	4	5	5	5	5	6	5	5	5	5	7	6	6	5	7	6	5	6	7	5	5	6	6	6	6	6	6	5	6
7	7	7	1	7	7	7	7	4	7	7	7	6	7	7	7	7	7	7	7	7	7	7	7	7	7	7	7	7	7	7	7	7	7	7	7	7	7	7
7	7	7	7	7	7	7	7	6	5	6	7	6	7	7	7	7	7	7	6	7	7	6	6	7	7	7	7	7	5	5	5	5	7	7	7	7	7	7
7	7	7	7	5	7	7	7	5	6	7	7	7	5	5	7	7	7	6	5	7	7	7	7	6	7	7	7	7	6	6	6	7	7	7	7	6	6	6
7	7	7	7	7	5	6	6	5	7	6	6	6	4	4	7	7	7	7	7	7	7	7	7	6	6	6	7	7	7	7	7	7	7	7	7	7	7	7
7	7	7	7	6	6	6	7	6	6	6	7	5	5	5	7	7	4	3	4	7	7	6	4	7	6	7	6	5	6	5	4	5	6	7	7	3	6	3
6	6	6	6	3	4	5	4	2	7	4	3	3	4	5	5	5	5	4	5	6	6	5	5	6	6	6	6	6	6	6	6	6	6	6	5	2	2	2
7	7	6	6	6	7	7	7	7	7	7	7	7	7	7	7	7	7	7	7	7	7	7	7	6	6	6	5	6	7	5	5	6	7	7	7	6	6	7
7	7	7	7	4	4	7	7	4	6	4	4	5	7	7	7	7	7	3	7	7	7	7	7	7	7	7	7	7	5	4	4	5	7	7	7	7	7	7
6	6	5	6	3	4	5	4	4	7	5	5	5	6	6	6	5	6	6	5	5	6	6	6	5	6	6	6	5	5	2	1	1	5	6	4	1	2	4
6	7	5	6	5	5	7	7	4	5	6	6	6	6	5	6	6	6	4	4	7	4	6	5	6	6	6	5	5	5	3	5	3	7	7	7	3	4	3
4	7	7	7	5	5	7	7	5	6	4	6	7	7	7	7	7	7	7	4	7	7	7	7	7	7	7	7	7	7	5	5	7	5	7	5	2	1	1
7	7	6	7	6	5	4	4	4	6	6	5	7	7	7	7	7	6	4	4	7	7	7	7	7	7	7	7	7	5	7	7	6	6	7	7	4	3	2
7	7	7	7	6	7	7	7	7	7	6	7	7	7	7	7	7	7	7	7	7	7	6	7	7	7	7	7	7	7	7	6	6	7	7	7	7	7	7
7	7	5	6	6	7	7	6	3	7	4	6	6	5	5	6	6	7	6	7	7	7	6	6	7	7	6	7	6	3	3	4	3	5	6	5	1	3	3
7	7	6	7	5	7	2	6	5	6	6	6	6	6	5	6	6	5	5	5	6	7	5	5	7	7	7	6	6	2	2	2	2	7	7	7	6	2	3
7	7	7	7	4	5	7	7	7	7	7	5	6	6	6	6	6	6	7	7	7	7	6	6	7	7	7	7	7	2	2	2	2	6	6	2	1	1	1
7	7	7	7	6	6	7	6	7	7	7	7	6	6	6	7	7	7	7	7	7	7	6	7	7	7	7	7	7	7	6	7	5	7	7	7	7	7	7
7	7	7	7	7	6	7	7	6	5	6	7	6	7	7	7	7	6	5	6	7	7	6	7	7	7	7	7	7	7	6	6	6	7	7	7	7	7	6
7	7	7	7	7	7	7	7	7	7	7	7	7	7	7	7	7	7	7	6	7	7	7	7	7	7	7	7	7	6	6	6	6	7	7	7	7	7	7
7	7	5	7	3	4	5	2	4	7	4	5	3	3	3	4	6	2	2	3	7	7	7	7	7	7	7	7	7	1	7	7	1	5	7	7	7	5	6
4	7	7	7	5	5	7	7	5	5	4	6	7	7	7	7	7	7	7	4	7	7	7	7	7	7	7	7	7	7	5	5	7	5	7	5	2	1	1
6	7	7	7	7	6	5	6	6	6	5	7	7	7	7	7	5	7	7	5	7	7	7	7	7	7	7	7	7	7	4	2	4	7	7	5	6	4	4
6	7	5	5	3	4	7	7	4	7	6	3	5	7	7	5	6	6	3	4	7	5	6	4	5	6	6	5	4	7	4	6	6	6	7	7	5	5	5
7	7	7	7	4	7	6	5	3	6	3	6	6	7	7	7	7	6	5	5	7	7	6	7	7	7	7	7	7	7	6	7	6	7	7	7	6	5	7
3	6	3	4	3	4	6	4	4	6	6	4	2	2	4	6	6	6	6	2	5	3	6	6	6	4	6	3	3	7	2	2	7	3	6	3	3	2	2
6	6	6	6	6	6	6	6	6	5	6	6	6	6	6	6	7	7	5	5	7	7	6	7	7	7	7	7	7	4	4	4	4	7	7	7	5	6	6
7	6	4	5	5	6	7	5	1	6	1	6	2	2	2	6	6	1	4	6	7	7	4	4	7	7	7	7	7	5	5	5	5	5	5	4	5	5	5
7	7	5	6	5	5	6	4	5	5	4	4	6	5	6	7	7	6	6	5	7	7	6	6	6	5	6	6	6	5	5	3	3	6	6	6	6	6	6
7	7	7	7	7	7	7	7	7	6	7	7	7	7	7	7	7	7	7	7	7	7	7	7	7	7	7	7	7	7	7	7	7	7	7	7	7	7	7
5	6	5	5	6	7	7	7	5	5	5	5	6	5	6	7	7	6	5	5	6	6	5	6	6	6	6	6	5	5	4	5	4	1	5	1	1	5	3
6	5	4	6	2	6	4	6	4	6	2	4	3	3	3	5	7	4	4	3	5	5	3	2	5	6	7	7	7	4	3	4	5	5	7	4	5	6	6
7	7	7	5	5	5	6	5	5	6	6	6	6	6	5	4	4	6	5	4	7	7	7	7	7	7	7	7	7	5	3	3	5	7	7	7	4	3	4
7	7	7	7	6	7	6	6	7	6	6	7	6	6	7	7	5	7	7	7	7	7	5	6	7	7	7	7	7	5	5	5	2	5	7	4	4	5	2
6	6	3	6	6	6	5	7	6	7	5	5	7	7	7	6	6	4	5	5	6	6	5	6	6	6	6	6	6	7	7	7	7	7	7	1	1	1	1
7	7	7	7	5	7	5	4	5	7	6	6	5	5	5	6	6	4	6	5	7	7	5	5	7	7	7	7	7	4	4	3	2	6	6	6	6	6	6
